# Supplementary material for: Regulatory Networks Controlling Nitrogen Sensing and Uptake in Candida albicans
Source: PLoS One. 2014 Mar 20;9(3):e92734. doi: 10.1371/journal.pone.0092734 (PMC3961412; doi:10.1371/journal.pone.0092734)
Supplement: Table S1 — Previous knowledge used for the generation of the networks. (XLS) [file pone.0092734.s005.xls]

## Sheet: Sheet1
RegulatorID	RegulatorName	TargetID	TargetName	Score	Interaction	Pubmed
orf19.5917	STP1	orf19.3708	SAP2	0.5	Activation	16227594
orf19.5917	STP1	orf19.2602	OPT1	0.5	Activation	16227594
orf19.4961	STP2	orf19.4304	GAP1	0.5	Activation	16227594
orf19.1275	GAT1	orf19.5672	MEP2	0.5	Activation	17369441
orf19.1275	GAT1	orf19.4304	GAP1	0.5	Activation	14617156
orf19.3912	GLN3	orf19.5672	MEP2	0.5	Interaction	17369441
orf19.6109	TUP1	orf19.1816	ALS3	0.5	Repression	21844880
orf19.6109	TUP1	orf19.1321	HWP1	0.5	Repression	21844880
Input	Input	orf19.5917	STP1	0.5	Repression	16227594
orf19.4961	STP2	orf19.2602	OPT1	0.25	none	16227594
orf19.6109	TUP1	orf19.1193	GNP1	0.5	Repression	11737641
